# Supplementary material for: Reprogrammed CD8+ T-Lymphocytes Isolated from Bone Marrow Have Anticancer Potential in Lung Cancer
Source: Biomedicines. 2022 Jun 19;10(6):1450. doi: 10.3390/biomedicines10061450 (PMC9219954; doi:10.3390/biomedicines10061450)
Supplement: Supplementary file 1 [file biomedicines-10-01450-s001.zip]

Archive with 1 entries (1 files):
- biomedicines-1746982-supplementary.pdf
